# Supplementary material for: Pan‐cancer analysis identifies CD300 molecules as potential immune regulators and promising therapeutic targets in acute myeloid leukemia
Source: Cancer Med. 2022 May 31;12(1):789–807. doi: 10.1002/cam4.4905 (PMC9844665; doi:10.1002/cam4.4905)
Supplement: Supplementary file 1 — Data S1 [file CAM4-12-789-s001.xlsx]

## Sheet: Supplementary Data 1
Supplementary Data 1. Differentially expressed genes between high and low CD300A expression in the TCGA cohort.
baseMean	log2FoldChange	P value	adjusted P value	Gene Symbol
2049.16	1.53235	3.67771e-34	6.99317e-30	CD300A
240.509	-4.10276	1.69899e-27	1.61531e-23	COL2A1
512.506	-2.31546	3.04875e-25	1.9324e-21	GPR153
525.139	-2.46206	6.4047e-25	3.04463e-21	ACSM1
172.718	-2.81756	2.34278e-24	8.90958e-21	LAMC3
287.288	-4.4888	1.0163e-23	2.7607e-20	LOC399959
91.1001	-3.21293	9.69927e-24	2.7607e-20	IGDCC4
91.3943	3.91194	1.01799e-22	2.41964e-19	PRSS2
340.675	-3.14507	4.92417e-22	1.04037e-18	ADAMTS1
26.172	-2.37267	6.21757e-21	1.07479e-17	ITGB6
58.3705	-2.21696	2.53269e-20	3.70455e-17	SSTR2
96.4081	2.92532	2.48027e-20	3.70455e-17	IL10
55.1188	-6.6087	5.84604e-20	7.94017e-17	RASL12
80.2418	-3.60616	9.58293e-20	1.2148e-16	OGDHL
101.179	-1.9355	2.60927e-19	2.91854e-16	TEKT2
1317.65	-4.60027	2.49457e-19	2.91854e-16	GABRE
179.723	-6.23545	7.2599e-19	7.66927e-16	SIX3
156.55	-3.51366	1.37071e-18	1.37179e-15	IRX5
8351.23	1.57127	4.67979e-18	4.23743e-15	LSP1
5663.29	3.01361	9.64444e-18	8.33587e-15	CD163
107.977	-1.83897	1.14776e-17	9.489e-15	GDF1
35.0807	-8.30215	1.20263e-17	9.52832e-15	PDPN
663.012	2.02531	1.57563e-17	1.19842e-14	CXCL16
1454.19	-2.69573	2.00604e-17	1.46711e-14	IL17RE
40.6497	-3.65904	2.51609e-17	1.77198e-14	TWIST1
18.6109	-6.14956	3.08218e-17	2.09313e-14	ASTN1
23.1834	-3.45162	3.25272e-17	2.13277e-14	HRASLS5
87.1347	-2.91821	6.8091e-17	4.31583e-14	NRXN3
133.437	-1.69177	9.28497e-17	5.69528e-14	LASS1
176.296	-2.72462	1.54816e-16	9.19947e-14	PTPRG
9962.5	-2.40184	1.77356e-16	9.91889e-14	CPA3
126.979	1.92825	1.94372e-16	1.056e-13	IL15
17.6818	-3.42323	2.70921e-16	1.43099e-13	LEP
77.836	2.72446	5.94506e-16	2.8986e-13	CACNG4
414.077	-1.83937	6.13701e-16	2.91738e-13	LOXL4
170.446	-1.69667	9.75713e-16	4.52517e-13	TBX1
2129.49	-4.00262	1.51028e-15	6.83763e-13	MEG3
698.091	2.6407	1.88801e-15	7.97791e-13	SPON1
466.741	-1.54175	2.52673e-15	1.04447e-12	MST1
1833.14	1.81759	3.34873e-15	1.35481e-12	LILRB1
127.389	-3.00273	4.06666e-15	1.61099e-12	ROBO1
117.456	-2.21948	4.18237e-15	1.62302e-12	COL27A1
1241.51	-1.53393	4.60409e-15	1.7166e-12	LOC283663
36.6682	-3.24046	4.77849e-15	1.74737e-12	DLL3
118.363	1.62515	4.88746e-15	1.75349e-12	SIGLEC16
16344.9	-2.5107	6.60066e-15	2.16399e-12	ELANE
3600.37	-2.04013	1.07084e-14	3.4512e-12	AFF2
976.546	-2.2182	1.15731e-14	3.60759e-12	PRRT4
2982.55	-2.03069	1.1497e-14	3.60759e-12	NTNG2
191.103	-2.77421	1.20347e-14	3.69096e-12	ASS1
77.9586	-1.69573	1.31295e-14	3.95408e-12	SLC29A4
18.474	-2.74313	1.59147e-14	4.65566e-12	GFRA3
766.701	1.59664	1.70849e-14	4.92226e-12	BCL2A1
1351.11	-1.58893	1.79278e-14	5.08803e-12	PLXNB1
30.8026	-2.91365	2.42464e-14	6.53347e-12	FST
630.178	1.56211	2.43953e-14	6.53347e-12	ABI3
299.651	-2.79355	2.77163e-14	7.23741e-12	PTGER3
168.112	-2.12171	2.7785e-14	7.23741e-12	ACCN2
3666.88	1.97785	3.11915e-14	8.01495e-12	LILRB2
46.695	2.01733	3.24861e-14	8.2363e-12	ZMYND15
8534.23	1.92	4.4974e-14	1.12524e-11	IFI30
829.343	2.11786	5.47954e-14	1.33581e-11	SECTM1
8332.2	2.18855	6.57527e-14	1.58264e-11	FCN1
74.4059	-1.74312	7.01687e-14	1.66782e-11	RASGRF1
281.396	-2.15225	8.15475e-14	1.91435e-11	F3
1540.36	1.94667	1.12804e-13	2.5712e-11	VNN2
554.009	2.4673	1.13584e-13	2.5712e-11	LILRA3
446.762	2.58352	1.15934e-13	2.5935e-11	MSR1
237.089	-2.19063	1.25875e-13	2.75117e-11	USP44
62.5158	-2.60661	1.45581e-13	3.11037e-11	TNN
73.7324	-3.26712	2.34145e-13	4.78738e-11	FAM19A5
432.566	1.74427	3.91984e-13	7.52886e-11	GPBAR1
495.713	1.68963	4.39444e-13	8.322e-11	CLEC4A
204.519	-1.94162	4.52125e-13	8.34675e-11	MTUS2
130.676	-2.16412	5.4959e-13	9.85891e-11	NEK10
431.044	-2.15697	6.55128e-13	1.16423e-10	CAV1
2820.71	2.19224	8.6087e-13	1.48813e-10	MAFB
2428.43	-2.01137	1.02916e-12	1.74728e-10	IGFBP2
451.668	2.1124	1.16131e-12	1.93704e-10	FCGR2C
2914.21	1.72572	1.24407e-12	2.05704e-10	AMICA1
6613.56	-1.94135	1.26234e-12	2.06925e-10	HGF
328.308	2.70309	1.32111e-12	2.14106e-10	MARCO
592.002	1.63138	1.32866e-12	2.14106e-10	CCR5
239.067	-1.56545	1.80853e-12	2.86577e-10	NDFIP2
1366.45	1.77821	1.90324e-12	2.99091e-10	HMOX1
3586.49	2.0956	1.95414e-12	3.04574e-10	C5AR1
294.348	-1.58509	2.12874e-12	3.26436e-10	ITGB4
3261.49	1.80039	3.05012e-12	4.60301e-10	LILRA6
34.9433	-5.33991	3.46351e-12	5.14521e-10	FAM5B
2458.8	-2.02898	3.54385e-12	5.22374e-10	LPO
1117.56	-2.32747	3.9944e-12	5.75405e-10	PTGDS
35.7768	1.871	5.48791e-12	7.34878e-10	CASP5
564.428	2.15719	6.05482e-12	7.99531e-10	C1QA
3481.25	-1.55967	6.1213e-12	8.02734e-10	LPPR3
744.265	2.61961	6.24158e-12	8.12902e-10	CD300E
3032.73	-1.96918	7.72296e-12	9.85584e-10	MMP2
198.109	-2.86337	9.34503e-12	1.14424e-09	GPC4
3751.48	1.55894	9.93085e-12	1.18764e-09	RGS2
2639.39	1.70343	1.06484e-11	1.25764e-09	LILRB3
107.626	-1.75562	1.31483e-11	1.50611e-09	ADCY1
750.724	-2.00386	1.34271e-11	1.51433e-09	SLC24A3
76.8494	-1.78853	1.34573e-11	1.51433e-09	NKX3-1
2102.78	1.75063	1.6376e-11	1.79994e-09	CHST15
7.47369	-3.30442	1.66153e-11	1.81574e-09	ASPG
117.81	-2.68477	2.10897e-11	2.2173e-09	NETO1
2354.45	1.65589	2.11061e-11	2.2173e-09	LRRC25
132.6	1.76421	2.24503e-11	2.33275e-09	TNNI2
2768.3	1.73663	2.45802e-11	2.52568e-09	SLC7A7
672.838	-2.74294	2.73468e-11	2.76595e-09	UGT3A2
26.2003	-2.60073	3.03506e-11	3.02156e-09	NTRK3
1310.87	1.55888	3.3757e-11	3.32585e-09	LILRA1
1112.53	1.55263	3.4064e-11	3.3388e-09	ADAP2
119.649	-3.14455	3.6466e-11	3.53776e-09	SNCAIP
59.5582	-1.54967	4.40833e-11	4.19122e-09	RGS9BP
2139.97	-1.60882	4.85588e-11	4.5485e-09	FGFR1
9461.21	1.53272	4.90955e-11	4.56078e-09	FGR
571.155	-2.01496	5.09444e-11	4.70247e-09	EPX
365.938	2.38479	5.2395e-11	4.813e-09	LGALS2
90.864	-1.74855	5.46539e-11	4.97246e-09	PRSS12
115.925	2.04031	6.46514e-11	5.66519e-09	CLNK
1263.33	1.50267	6.59347e-11	5.75114e-09	GIMAP8
854.053	1.64808	9.44044e-11	7.87324e-09	SLC15A3
150.611	-4.13109	9.7075e-11	8.06061e-09	IRX1
3681.81	2.0961	9.95805e-11	8.23271e-09	CD14
7865.51	-1.60636	1.13157e-10	9.23468e-09	CST7
1083.1	2.05049	1.85588e-10	1.45825e-08	LILRA5
112.491	-1.84249	1.96578e-10	1.52569e-08	NNMT
639.721	1.72297	2.22408e-10	1.69163e-08	FXYD6
119.798	-3.41438	2.37004e-10	1.78128e-08	FGF13
304.557	1.76343	2.5366e-10	1.8915e-08	RASD1
6253	1.76059	2.78456e-10	2.04434e-08	CX3CR1
180.935	-1.92765	2.80694e-10	2.05281e-08	EBF3
432.588	-1.53684	3.00442e-10	2.16398e-08	KIAA0802
1422.35	-1.65106	3.10722e-10	2.22958e-08	LTK
3.82154	2.6256	3.18275e-10	2.27519e-08	KRT7
10.1387	-1.55622	4.92371e-10	3.35571e-08	SLC30A3
36.7557	-2.58294	6.58913e-10	4.36899e-08	TNFAIP8L3
156.705	-2.61497	6.86898e-10	4.50392e-08	UGT3A1
1161.12	1.63638	8.72729e-10	5.64454e-08	NCF1
39.17	2.63809	9.13337e-10	5.87673e-08	ANKRD34B
29.4194	-2.24798	9.36829e-10	5.99791e-08	GSG1L
448.355	1.58282	9.76681e-10	6.23208e-08	SIGLEC7
1982.83	1.5753	1.02559e-09	6.47896e-08	FN1
242.661	-1.61196	1.03697e-09	6.4862e-08	GLT25D2
1822.48	1.85013	1.08746e-09	6.73278e-08	FPR1
17.6937	-1.64364	1.1016e-09	6.77896e-08	CNIH3
342440	-1.82811	1.20562e-09	7.3951e-08	MPO
45.0458	-1.61949	1.23661e-09	7.54488e-08	C3orf70
29.2291	-1.90374	1.29161e-09	7.82165e-08	ZBTB7C
3777.12	1.80252	1.42022e-09	8.54606e-08	HK3
284.761	1.86826	1.45733e-09	8.7155e-08	EMR3
57.8016	1.89045	1.49675e-09	8.92187e-08	SIGLEC11
514.121	1.56553	1.52034e-09	8.95021e-08	NCF1C
18.2045	1.54196	1.5901e-09	9.2464e-08	TNFSF15
26.637	-3.07443	1.58707e-09	9.2464e-08	NLGN1
11.0518	-1.68979	1.69879e-09	9.81839e-08	SULT1C2
226.368	1.75936	1.72044e-09	9.91339e-08	LILRA4
1125.35	2.02613	1.73968e-09	9.99396e-08	AQP9
200.736	-1.65871	1.81763e-09	1.03791e-07	CILP2
54.6638	-1.63987	1.86814e-09	1.06038e-07	CCNJL
2087.98	1.70647	1.91691e-09	1.08482e-07	CLEC7A
149.482	-1.63583	2.02806e-09	1.13757e-07	ADAMTS7
320.563	-2.12841	2.2431e-09	1.23274e-07	SLC28A3
883.131	1.86127	2.53802e-09	1.36715e-07	PDK4
60.2276	-2.20478	2.55279e-09	1.37122e-07	BCL2L10
1.16225	-2.36586	3.33805e-09	1.72481e-07	HES3
3979.71	1.65582	3.48258e-09	1.78976e-07	SLC11A1
14345.4	1.65068	4.19571e-09	2.12279e-07	LRP1
269.334	1.54024	4.53347e-09	2.28053e-07	JAKMIP2
25.3071	4.72253	4.65671e-09	2.33048e-07	PCDH10
47.5747	-1.84918	4.95365e-09	2.45296e-07	DNAH8
3.99704	-2.23138	5.28546e-09	2.59698e-07	GGT6
6.07206	-4.67222	5.74148e-09	2.78506e-07	NKX3-2
14.4975	-1.76908	5.77777e-09	2.79553e-07	LOC100131726
43.8586	2.38357	5.95235e-09	2.87269e-07	AGR2
134.82	-1.65053	6.35017e-09	3.05692e-07	FUT1
581.019	1.70578	7.01857e-09	3.33645e-07	APOBEC3A
2934.33	1.90634	7.44495e-09	3.5128e-07	PLBD1
62.2042	-1.76095	8.25472e-09	3.79055e-07	HHIP
1017.68	1.5465	8.27283e-09	3.79055e-07	CRISPLD2
19.6022	-2.14671	8.83119e-09	3.96986e-07	WIPF3
9.39821	-2.27343	8.86059e-09	3.97368e-07	SLC38A3
927.187	-1.63542	1.1817e-08	5.15369e-07	CFH
15.0956	-4.03794	1.34272e-08	5.71184e-07	BLID
12.0624	-1.53901	1.42369e-08	5.97604e-07	LOC650368
2.75633	-2.13813	1.46543e-08	6.12422e-07	TREH
6.4973	-1.95657	1.53447e-08	6.35817e-07	FBN3
333.012	2.02543	1.62899e-08	6.71913e-07	PACSIN1
172.228	1.8563	1.7445e-08	7.05778e-07	SMPDL3A
167.159	-1.86059	1.79792e-08	7.25848e-07	COL4A2
22.5961	-2.13628	2.18533e-08	8.65708e-07	SLC26A9
299.218	-1.60926	2.24607e-08	8.87923e-07	KIF26A
6.68216	-1.68709	2.30492e-08	9.07415e-07	UROC1
5.96729	-3.74992	2.48426e-08	9.64044e-07	AZGP1
5.3861	-2.1142	2.62055e-08	1.00463e-06	PRPH
128.78	-1.95473	2.77178e-08	1.04782e-06	TGM5
12.6449	-2.50008	2.97844e-08	1.12149e-06	PIWIL3
59.376	1.53117	3.10438e-08	1.1643e-06	GDF15
2543.91	1.52842	3.14666e-08	1.17552e-06	LRRK2
13.3772	-1.77492	3.20209e-08	1.18921e-06	GAL
67.0256	-2.31136	3.3865e-08	1.25281e-06	PGBD5
70.6113	-3.24053	3.47235e-08	1.27465e-06	TEX15
3.41487	-3.13139	4.71542e-08	1.66971e-06	LOC285548
79.7698	1.56979	4.74282e-08	1.67277e-06	KRT72
7.10186	1.99619	4.75044e-08	1.67277e-06	DMKN
17.654	-2.55907	4.76664e-08	1.67537e-06	RUNX1T1
58.8674	-4.77458	5.73387e-08	1.95794e-06	UNCX
87.1244	2.85458	5.73532e-08	1.95794e-06	SPOCK3
10.716	2.26943	6.13113e-08	2.07814e-06	KCNIP1
5.8949	-3.41727	6.3725e-08	2.14087e-06	EDN3
11.1622	-1.65772	6.70726e-08	2.2336e-06	CHRNB4
66.8716	-1.97035	6.7933e-08	2.2583e-06	CYP4F11
8.55361	-1.95073	7.4279e-08	2.43101e-06	ATP12A
4.68809	-2.65241	7.63965e-08	2.49173e-06	PNCK
12.9314	-2.44729	7.70582e-08	2.50901e-06	FAM84A
65.2937	-2.75339	8.34171e-08	2.69758e-06	JPH1
95.6552	-1.66106	8.62954e-08	2.76713e-06	TKTL1
1162.43	1.65529	9.31083e-08	2.97555e-06	VSIG4
253.765	1.85809	1.06565e-07	3.33279e-06	ELN
70.9596	-1.67116	1.12579e-07	3.48872e-06	FAM198A
44.4285	-2.02777	1.21874e-07	3.74383e-06	LOC116437
77.9709	-2.29274	1.24446e-07	3.81054e-06	CHRNA6
141.264	-2.24443	1.25235e-07	3.82852e-06	POU4F1
907.331	1.50333	1.33687e-07	4.035e-06	TLR7
1047.31	1.83413	1.38688e-07	4.15954e-06	SIGLEC1
41.2467	-2.08974	1.73542e-07	5.02268e-06	STAC
708.327	1.78259	1.84764e-07	5.28313e-06	EPB41L3
28.0886	-1.50408	1.97853e-07	5.63233e-06	BOLL
518.636	-2.11759	2.15781e-07	6.12399e-06	IRX3
2432.09	1.64834	2.57914e-07	7.12824e-06	TLR8
42.5746	2.00271	2.97774e-07	8.1004e-06	PREX2
10552.9	1.52699	3.03941e-07	8.24455e-06	SERPINA1
2.50758	-2.07174	3.08041e-07	8.33201e-06	HORMAD2
258.344	-1.82485	3.46659e-07	9.23209e-06	SLPI
233.356	-1.86764	3.694e-07	9.72873e-06	FBLN1
22.7897	1.53241	3.73622e-07	9.81273e-06	CATSPERB
290.742	1.62573	4.01384e-07	1.04266e-05	CD1C
186.367	-1.62398	4.21381e-07	1.08278e-05	WDR86
116.572	-1.72601	4.27905e-07	1.09425e-05	GLIS3
76.1674	-1.76417	4.68599e-07	1.18647e-05	GSDMC
11.9777	-1.67358	5.13772e-07	1.29035e-05	POF1B
25.1557	1.64147	5.82854e-07	1.42317e-05	PGM5
204.448	-1.58904	6.21101e-07	1.50641e-05	FAM83A
497.278	1.70284	6.30192e-07	1.52457e-05	C1QC
97.6864	-1.93611	6.90499e-07	1.65363e-05	OLIG2
14.5045	-2.21811	8.86852e-07	2.06914e-05	RYR2
274.286	-1.53246	9.50324e-07	2.19301e-05	CACNA1H
125.424	1.55525	9.74978e-07	2.23364e-05	PID1
71.2343	-1.74357	9.87357e-07	2.25656e-05	TPTE2P1
6.83045	-1.80693	1.13892e-06	2.54184e-05	PGPEP1L
20.6301	-1.51944	1.16994e-06	2.59887e-05	HIF3A
49701.9	1.62637	1.25243e-06	2.74601e-05	VCAN
156.956	-2.131	1.37153e-06	2.95687e-05	KRT17
7.5183	-2.25322	1.75399e-06	3.60379e-05	RHCG
56.3482	-1.53146	1.81702e-06	3.70716e-05	WWC1
29.1013	1.6786	1.87753e-06	3.81423e-05	FGFR2
8.23951	-1.53506	2.01655e-06	4.01515e-05	C2orf66
104.795	1.58201	2.25459e-06	4.40154e-05	KCNJ2
293.314	-1.55994	2.39004e-06	4.64215e-05	BEND6
31.6481	2.9167	2.5385e-06	4.88559e-05	FAM155B
91.5405	1.5713	2.90331e-06	5.39125e-05	TMTC1
514.208	1.53842	3.03534e-06	5.61995e-05	C1QB
58.5139	-1.54945	3.20585e-06	5.87722e-05	SEZ6L2
29.4352	1.68228	3.24165e-06	5.91199e-05	B4GALNT4
23.3277	-1.77748	3.55712e-06	6.40479e-05	ZNF385B
17.5551	-1.7107	3.57654e-06	6.42796e-05	NLRP11
6.51334	-1.704	3.69933e-06	6.60875e-05	TEX101
53.9419	1.57078	3.8455e-06	6.81475e-05	SYN2
2.98794	1.92719	3.83957e-06	6.81475e-05	LOC727677
0.935493	-2.57557	4.14749e-06	7.26193e-05	C6orf123
18.9577	-1.57965	4.26674e-06	7.41609e-05	SELE
3.8504	-2.10375	4.39962e-06	7.61227e-05	ACTL8
16.1372	-3.38883	4.67125e-06	7.98059e-05	MYT1L
917.972	-1.90846	5.56167e-06	9.30124e-05	KCNE1L
8.35073	-3.10068	5.78061e-06	9.59345e-05	LOC158696
31.0168	-1.51366	6.94485e-06	0.000111346	FLJ35024
36.2181	1.99901	7.46016e-06	0.000118212	NUDT11
3.36972	-1.79759	7.8033e-06	0.000122729	NME5
8.89059	2.32348	9.53198e-06	0.0001457	IDO1
13.188	1.62557	9.85974e-06	0.000149986	UTF1
68.24	-1.54497	1.01261e-05	0.000152815	SPATA18
9.42364	-1.77288	1.04307e-05	0.000156174	GRIK3
6.25839	-1.98593	1.13205e-05	0.000167257	SIX4
55.4129	-1.61378	1.18984e-05	0.000173637	INPP5J
1973.82	1.51388	1.47181e-05	0.000208233	S100A12
9.13869	-3.4169	1.56462e-05	0.000219677	SLC17A2
6.08607	-1.97985	1.62045e-05	0.00022524	CNTN4
3.56797	-2.23596	1.95477e-05	0.000262499	TBX4
78.3555	-1.88005	2.03617e-05	0.000270376	COL6A5
15.2158	-2.2809	2.08627e-05	0.000276702	POSTN
1.89277	-2.47666	2.3192e-05	0.000301639	NEUROG3
14.7729	2.1959	2.55271e-05	0.000325116	FAM83B
6.71596	-1.57781	2.6617e-05	0.000336966	CACNA1B
7.35165	-1.61851	2.71631e-05	0.000342738	WNT9A
1997.32	-1.8046	3.02046e-05	0.000375878	TRH
8.15939	-2.53745	3.02448e-05	0.000376132	ROBO2
4.52779	1.82371	3.07431e-05	0.00038158	FOXA3
94.4945	-1.85353	3.29549e-05	0.000403502	GJA3
54.5586	-1.65323	3.57511e-05	0.000431291	SOSTDC1
12.8303	-1.95075	3.98583e-05	0.000471961	FAM75C1
97.898	1.90796	4.02891e-05	0.000476429	NKAIN2
16.4994	-2.57437	4.18138e-05	0.000489587	HOXA13
108.545	-1.51621	4.87329e-05	0.000557555	FAT1
2.68852	-1.50971	4.90396e-05	0.000560389	MSMB
1.71391	-3.85508	5.52934e-05	0.00061811	OSTBETA
11.5886	1.71873	5.54993e-05	0.000619683	ESPNP
28.8775	-1.6898	5.83127e-05	0.000643538	EFNB3
10.8709	-1.51604	5.86029e-05	0.000645991	TFF3
6.17209	-2.34204	6.13207e-05	0.000669459	STC2
30.6693	-2.13586	6.26719e-05	0.000681054	C9orf79
33.7463	1.52639	6.3146e-05	0.000683782	TRPV4
1.32263	-2.95462	6.80141e-05	0.000725344	UGT1A9
1.32595	-3.43498	6.82098e-05	0.000726616	SNORD114-10
4.82737	-1.80779	6.90643e-05	0.000734355	RGS22
118.215	-1.55395	7.75409e-05	0.000805265	STOX2
19.4584	-1.54427	7.96848e-05	0.00082252	ZNF648
2.61093	-1.61559	8.04596e-05	0.000827889	UNC80
208.924	-1.70102	8.13718e-05	0.000836823	NDST3
13.5445	-1.56631	8.15735e-05	0.000837991	PCDHB10
1.32566	-2.00115	8.29937e-05	0.000849825	FGF5
0.87273	2.42966	8.4908e-05	0.000866432	TAAR1
1.13534	-2.64802	9.08798e-05	0.000916267	IRX6
6.79217	-2.03033	9.94986e-05	0.000986426	OR10H1
8.46498	-1.65068	0.000102515	0.00101159	BMP10
1192.7	-1.62838	0.000109218	0.00105959	SCN9A
1.54659	-3.41334	0.000117321	0.00112329	SNORD113-3
7.43881	2.11881	0.000120437	0.00114678	OPRK1
1.43295	-2.62033	0.00012644	0.001192	UGT1A10
87.9771	1.90657	0.000131813	0.00123348	CD1E
2.7627	-1.94602	0.000145268	0.00133831	C2orf70
3.63196	2.23245	0.000150069	0.00137853	CD207
39.6052	-2.15719	0.000150243	0.00137946	PURG
2.97158	1.81572	0.000156711	0.00143193	C9orf71
2.20986	-2.19409	0.000159496	0.00145042	DPYSL5
1.56215	-2.26371	0.000163706	0.00148232	LOC100144604
1.11146	-2.54514	0.000180934	0.00161146	UGT1A6
80.5355	1.59059	0.000183767	0.00163286	ZNF385D
1.66423	-3.9662	0.000189549	0.00167485	CHAT
2.11276	2.01841	0.000202345	0.00176342	CEACAM16
228.692	-1.54226	0.000204907	0.0017832	LPHN3
2.3872	-2.04501	0.000245956	0.00206574	FEV
1.57121	-3.58679	0.000256472	0.0021306	SNORD112
1.26767	-2.65429	0.000267764	0.00220986	SIM1
1.36466	-2.64476	0.000282048	0.00230323	UGT1A8
1.48462	-3.45108	0.000282222	0.00230323	SNORD114-3
6.43051	2.02954	0.000282409	0.00230374	OXGR1
0.869632	-1.7112	0.000306083	0.00246282	SLC15A1
31.348	-1.94332	0.000332082	0.00262996	ADAMTS15
48.7324	-1.77416	0.000373047	0.00290004	GPR32
119.13	-1.65444	0.000379057	0.00294075	NUDT10
42.361	-1.64302	0.000386435	0.00298945	GLP1R
1.13242	-2.04155	0.000395296	0.0030456	LHCGR
1.17366	-3.29427	0.000402666	0.00309611	SNORD114-7
0.812804	-2.4451	0.000414275	0.00316872	SMYD1
5.05926	1.83674	0.000458989	0.0034388	SCAND3
4.94208	-1.84412	0.000471071	0.00350446	DLX3
5.75302	1.79439	0.000508919	0.00373344	HBZ
1.49725	1.7236	0.000515358	0.0037676	IL28B
4.04342	-1.61623	0.000520202	0.00379864	CD164L2
92.6189	-1.95833	0.0005246	0.00382341	ADAMTS18
21.5145	2.03933	0.000592205	0.00423815	MMP16
2.21917	1.66467	0.000641186	0.00452399	CD300LD
6.71597	-2.39408	0.000675087	0.00472462	C2orf54
2.30786	-2.1576	0.000682764	0.00476543	CTNNA2
9.31778	-1.96753	0.000686308	0.00478027	C1orf141
48.9009	-1.62272	0.000735105	0.00505717	BMP3
6.60197	-1.53602	0.000756916	0.00518098	STC1
1.59065	-1.79361	0.000802265	0.0054096	C3orf72
4.48582	1.58244	0.000803369	0.00541512	PRKAG3
4.73934	-1.97598	0.000829234	0.00555012	TTC29
3.07844	-1.51615	0.000836457	0.00559255	USH1G
5.97552	1.58237	0.000872659	0.00578578	CYP2C18
1.10098	2.56863	0.000892599	0.00589079	PGA3
15.9306	-1.5679	0.000928458	0.00608361	TNNI3
112.201	-1.68853	0.000992721	0.00641091	GLI2
90.5858	1.60312	0.00103624	0.00664335	CLEC4C
1.07714	-1.5536	0.00110293	0.00696287	SLC22A9
3.39234	1.9611	0.0011701	0.00728058	WDR72
2.94649	1.92933	0.00125703	0.00772045	UGT2A1
3.93185	2.4557	0.00130241	0.00792489	CNBD1
15.3648	1.98825	0.0013385	0.00806728	FIGN
1.05218	-2.41839	0.00135259	0.00811084	UGT1A7
2.02501	-1.53158	0.00137079	0.0081813	DMRTA2
1.46877	-2.07942	0.00150428	0.00882289	KIAA1210
0.864993	-2.20222	0.00153428	0.00896844	UGT1A1
8.28138	-1.53351	0.00157021	0.00912518	ATRNL1
1.81757	1.91968	0.00163391	0.00940626	TMEM132D
0.926212	-2.03304	0.00167294	0.00957875	C13orf30
1.3084	-2.42959	0.00174226	0.00988925	KRT16
191.808	-1.8212	0.00182375	0.0102478	DPP10
0.835696	-2.0631	0.00191372	0.010654	C7orf52
5.67316	1.51075	0.00207467	0.0113279	CYP2C19
29.8523	-1.74848	0.00226405	0.012151	TPO
0.861324	-2.81384	0.00241109	0.0127743	SNORD113-4
3.21073	-2.18369	0.00245461	0.0129436	BCHE
0.851092	-2.30699	0.00246763	0.0129856	UGT1A5
0.942403	-2.74563	0.00265779	0.0137705	SNORD114-4
0.881585	-2.10277	0.00274177	0.0140981	UGT1A3
1.80231	-2.48628	0.00285675	0.014536	KLK13
2.60613	1.56063	0.0029412	0.0148782	PRSS48
1.33408	-2.36222	0.00295242	0.014923	ISX
0.808887	-2.17646	0.00326108	0.0161399	UGT1A4
0.933609	-2.44038	0.00354197	0.0172208	ADAMTS20
0.927463	2.46481	0.00361493	0.0174683	SLITRK1
2.77937	-2.48177	0.00371677	0.017838	FOXF2
2.63743	3.00668	0.00380503	0.0181791	C8orf22
2.6945	-1.51938	0.00385371	0.0183379	LOC285629
2.43484	-1.83159	0.00394309	0.0186643	FRMPD2
1.22102	-3.18716	0.00400767	0.0189237	SYT4
1.08367	-3.07117	0.00410614	0.0192739	MAGEA5
1.43882	-2.92254	0.00415591	0.0194498	SLC5A12
1.04987	-1.66053	0.0042011	0.0196468	FOXL2
3.5631	1.6625	0.00475252	0.021573	MB
1.10902	-1.91861	0.00502882	0.0226166	OR10Z1
0.87539	-2.68182	0.00533134	0.0236637	SNORD114-1
3.76522	1.52492	0.00565075	0.0247407	CACNG6
3.00322	1.98764	0.00574457	0.025088	LRCH2
1.46856	-2.30527	0.00585142	0.0254552	EFNA2
1.41742	-2.08146	0.00600279	0.0259593	KCNF1
0.636878	-2.52005	0.00615497	0.0265269	SNORD113-2
4.65671	1.79552	0.00632447	0.0271651	HS6ST3
0.781834	-2.30575	0.00652241	0.027883	SPZ1
1.73424	2.23576	0.00670669	0.0285297	NPFFR1
0.857738	-1.89499	0.00734691	0.0305759	STH
0.710355	-1.77453	0.00763121	0.0314972	FOXS1
3.81421	1.67018	0.00797797	0.0326556	NPBWR1
120.777	-1.5422	0.00812932	0.0330863	HOXB9
3.89524	-2.579	0.00879719	0.0350615	PCDH15
2.30216	-1.92761	0.00886145	0.0352364	SLC22A10
0.612265	-2.81575	0.00941466	0.0370181	TFF2
33.6636	-2.31734	0.00949338	0.0372117	IGSF1
0.732906	-1.91571	0.00951272	0.037265	C10orf62
0.621362	-2.44515	0.00981446	0.0381484	AGBL1
0.940939	-1.71258	0.0102415	0.0393643	ADRA1B
10.6892	1.87135	0.0105272	0.0401553	FAM69C
1.13396	-1.68787	0.0114059	0.0426598	GDF6
8.21728	-1.93418	0.0115775	0.0431827	TBL1Y
15.9024	-1.91607	0.0115888	0.0432079	GREM1
1.79583	-1.59917	0.0127521	0.0462925	CSMD3
1.14939	-2.11468	0.0132043	0.0474541	SLC25A48
0.592998	-2.59327	0.0133319	0.0477773	SALL3
0.703736	-2.32937	0.013866	0.0491665	SNORD113-1
